# Supplementary material for: Mandibulate convergence in an armoured Cambrian stem chelicerate
Source: BMC Evol Biol. 2017 Dec 21;17:261. doi: 10.1186/s12862-017-1088-7 (PMC5738823; doi:10.1186/s12862-017-1088-7)
Supplement: Supplementary file 2 — Dataset file containing morphological data and code for phylogenetic analysis in MrBayes (Fig. 5), and segment data used for the variability graphs (Fig. 6). (TXT 44 kb) [file 12862_2017_1088_MOESM2_ESM.txt]

ADDITIONAL DATA

1] PHYLOGENETIC ANALYSIS

#NEXUS

begin data;
    dimensions ntax=77 nchar=215;
	Format datatype=standard gap=- missing=? SYMBOLS = "0 1 2 3 4 5 6 7 8 9";
    matrix

Nematoda	0	0	-	0	-	-	-	-	-	-	0	-	-	-	-	-	-	0	-	-	0	-	-	-	-	-	-	-	-	-	0	-	0	-	-	-	-	-	-	-	-	-	-	-	-	-	-	-	-	-	-	-	-	-	-	0	-	0	-	-	-	-	-	-	-	-	0	-	-	-	-	-	0	-	-	-	-	-	-	-	-	-	-	-	-	-	-	-	-	-	-	-	-	-	-	-	-	-	-	-	-	-	-	-	-	-	-	-	-	-	-	-	-	-	-	-	-	-	-	-	-	-	0	1	0	0	0	0	-	0	-	-	0	-	-	-	-	-	-	-	0	0	0	-	-	-	-	-	-	-	-	-	-	-	-	-	-	-	-	-	-	-	-	-	-	-	0	-	-	-	-	-	-	-	-	-	-	-	-	-	-	-	-	-	-	-	-	-	-	-	-	-	-	-	-	-	-	-	-	-	-	-	0	-	-	-	-	-	-	-	-	-	-	-	-
Priapulida	0	0	-	0	-	-	-	-	-	-	0	-	-	-	-	-	-	0	-	-	0	-	-	-	-	-	-	-	-	-	0	-	0	-	-	-	-	-	-	-	-	-	-	-	-	-	-	-	-	-	-	-	-	-	-	0	-	0	-	-	-	-	-	-	-	-	0	-	-	-	-	-	0	-	-	-	-	-	-	-	-	-	-	-	-	-	-	-	-	-	-	-	-	-	-	-	-	-	-	-	-	-	-	-	-	-	-	-	-	-	-	-	-	-	-	-	-	-	-	-	-	-	0	1	0	0	1	0	-	0	-	-	0	-	-	-	-	-	-	-	0	0	0	-	-	-	-	-	-	-	-	-	-	-	-	-	-	-	-	-	-	-	-	-	-	-	0	-	-	-	-	-	-	-	-	-	-	-	-	-	-	-	-	-	-	-	-	-	-	-	-	-	-	-	-	-	-	-	-	-	-	-	0	-	-	-	-	-	-	-	-	-	-	-	-
Hallucigenia	1	0	-	0	-	-	0	1	1	0	0	1	1	0	0	1	1	1	-	-	0	-	-	-	-	-	-	-	-	-	0	-	0	-	-	-	-	-	-	-	-	-	-	-	-	-	?	?	?	?	?	?	?	-	-	0	-	0	-	-	-	-	-	-	-	0	0	-	-	-	-	-	0	-	-	-	-	-	-	-	-	-	-	-	-	-	-	-	-	-	-	-	-	-	-	-	-	-	-	-	-	-	-	-	-	-	-	-	-	-	-	-	-	-	-	-	-	-	-	-	-	-	0	1	2	1	0	0	-	0	-	-	0	-	-	-	-	-	-	-	?	?	?	?	-	-	-	-	-	-	-	-	-	-	-	-	-	-	-	-	-	-	-	-	-	-	?	0	-	-	-	-	-	-	-	-	-	-	-	-	-	-	-	-	-	-	-	-	-	-	-	-	-	-	-	-	-	-	-	-	-	4	0	-	-	-	-	-	-	-	-	-	-	-	-
Collinsium	1	0	-	0	-	-	0	1	1	0	1	1	1	1	0	1	1	1	-	-	0	-	-	-	-	-	-	-	-	-	0	-	0	-	-	-	-	-	-	-	-	-	-	-	-	-	?	?	?	?	?	?	?	-	-	0	-	0	-	-	-	-	-	-	-	0	0	-	-	-	-	-	0	-	-	-	-	-	-	-	-	-	-	-	-	-	-	-	-	-	-	-	-	-	-	-	-	-	-	-	-	-	-	-	-	-	-	-	-	-	-	-	-	-	-	-	-	-	-	-	-	-	0	1	0	0	1	0	-	?	?	?	?	?	?	?	?	?	?	?	?	?	?	?	-	-	-	-	-	-	-	-	-	-	-	-	-	-	-	-	-	-	-	-	-	-	?	0	-	-	-	-	-	-	-	-	-	-	-	-	-	-	-	-	-	-	-	-	-	-	-	-	-	-	-	-	-	-	-	-	-	4	0	-	-	-	-	-	-	-	-	-	-	-	-
Luolishania	1	0	-	0	-	-	0	1	1	0	1	1	1	1	?	1	1	1	-	-	0	-	-	-	-	-	-	-	-	-	0	-	0	-	-	-	-	-	-	-	-	-	-	-	-	-	?	?	?	?	?	?	?	-	-	0	-	0	-	-	-	-	-	-	-	0	0	-	-	-	-	-	0	-	-	-	-	-	-	-	-	-	-	-	-	-	-	-	-	-	-	-	-	-	-	-	-	-	-	-	-	-	-	-	-	-	-	-	-	-	-	-	-	-	-	-	-	-	-	-	-	-	0	1	?	?	0	0	-	0	-	-	0	-	-	-	-	-	-	-	?	?	?	?	-	-	-	-	-	-	-	-	-	-	-	-	-	-	-	-	-	-	-	-	-	-	?	0	-	-	-	-	-	-	-	-	-	-	-	-	-	-	-	-	-	-	-	-	-	-	-	-	-	-	-	-	-	-	-	-	-	0	0	-	-	-	-	-	-	-	-	-	-	-	-
Aysheaia	1	0	-	0	-	-	1	1	0	0	1	0	-	-	1	0	1	1	-	-	0	-	-	-	-	-	-	-	-	-	0	-	0	-	-	-	-	-	-	-	-	-	-	-	-	-	?	?	?	?	?	?	?	-	-	0	-	0	-	-	-	-	-	-	-	0	0	-	-	-	-	-	0	-	-	1	-	-	0	-	-	-	-	-	-	-	-	-	-	-	-	-	-	-	-	-	-	-	-	-	-	-	-	-	-	-	-	-	-	-	-	-	-	-	-	-	-	-	-	-	-	-	0	1	1	0	?	0	-	0	-	-	0	-	-	-	-	-	-	-	?	?	?	?	-	-	-	-	-	-	-	-	-	-	-	-	-	-	-	-	-	-	-	-	-	-	?	0	-	-	-	-	-	-	-	-	-	-	-	-	-	-	-	-	-	-	-	-	-	-	-	-	-	-	-	-	-	-	-	-	-	0	0	-	-	-	-	-	-	-	-	-	-	-	-
Tardigrada	1	1	?	0	-	-	1	0	0	0	0	(01)	-	-	1	0	1	0	-	-	0	-	-	-	-	-	-	-	-	-	0	-	0	-	-	-	-	-	-	-	-	-	-	-	-	-	0	0	0	0	0	?	0	-	-	0	-	0	-	-	-	-	-	-	-	0	0	-	-	-	-	-	0	-	-	-	-	-	-	-	-	-	-	-	-	-	-	-	-	-	-	-	-	-	-	-	-	-	-	-	-	-	-	-	-	-	-	-	-	-	-	-	-	-	-	-	-	-	-	-	-	-	0	1	1	0	0	0	-	0	-	-	0	-	-	-	-	-	-	-	0	1	0	?	-	-	-	-	-	-	-	-	-	-	-	-	-	-	-	-	-	-	-	-	-	-	0	0	-	-	-	-	-	-	-	-	-	-	-	-	-	-	-	-	-	-	-	-	-	-	-	-	-	-	-	-	-	-	-	-	-	1	0	-	-	-	-	-	-	-	-	-	-	-	-
Onychophora	1	0	-	0	-	-	1	1	0	0	1	0	-	-	2	0	0	1	-	-	0	-	-	-	-	-	-	-	-	-	0	-	0	-	-	-	-	-	-	-	-	-	-	-	-	-	0	0	0	0	0	?	0	-	-	0	-	0	-	-	-	-	-	-	-	0	0	-	-	-	-	-	0	-	-	-	-	-	-	-	-	-	-	-	-	-	-	-	-	-	-	-	-	-	-	-	-	-	-	-	-	-	-	-	-	-	-	-	-	-	-	-	-	-	-	-	-	-	-	-	-	-	0	0	1	0	0	0	-	0	-	-	0	-	-	-	-	-	-	-	1	0	1	0	-	-	-	-	-	-	-	-	-	-	-	-	-	-	-	-	-	-	-	-	-	-	0	0	-	-	-	-	-	-	-	-	-	-	-	-	-	-	-	-	-	-	-	-	-	-	-	-	-	-	-	-	-	-	-	-	-	1	0	-	-	-	-	-	-	-	-	-	-	-	-
Jianshanopodia	1	0	-	0	-	-	1	1	0	0	1	1	0	-	?	0	0	?	-	-	0	-	-	-	-	-	-	-	-	-	0	-	0	-	-	-	-	-	-	-	-	-	-	-	-	-	?	?	?	?	?	?	?	-	-	0	-	0	-	-	-	-	-	-	-	0	0	-	-	-	-	-	0	-	-	1	-	-	0	-	-	-	-	-	-	-	-	-	-	-	-	-	-	-	-	-	-	-	-	-	-	-	-	-	-	-	-	-	-	-	-	-	-	-	-	-	-	-	-	-	-	-	0	1	?	?	0	0	-	?	?	?	1	1	0	1	0	0	0	-	?	?	?	?	-	-	-	-	-	-	-	-	-	-	-	-	-	-	-	-	-	-	-	-	-	-	?	0	-	-	-	-	-	-	-	-	-	-	-	-	-	-	-	-	-	-	-	-	-	-	-	-	-	-	-	-	-	-	-	-	-	?	0	-	-	-	-	-	-	-	-	-	-	-	-
Megadictyon	1	0	-	0	-	-	1	1	0	0	?	?	?	?	?	?	0	?	-	-	0	-	-	-	-	-	-	-	-	-	0	-	0	-	-	-	-	-	-	-	-	-	-	-	-	-	?	?	?	?	?	?	?	-	-	0	-	0	-	-	-	-	-	-	-	0	0	-	-	-	-	-	0	-	-	1	-	-	0	-	-	-	-	-	-	-	-	-	-	-	-	-	-	-	-	-	-	-	-	-	-	-	-	-	-	-	-	-	-	-	-	-	-	-	-	-	-	-	-	-	-	-	0	1	?	?	0	0	-	0	-	-	1	1	0	1	0	0	0	-	?	?	?	?	-	-	-	-	-	-	-	-	-	-	-	-	-	-	-	-	-	-	-	-	-	-	?	0	-	-	-	-	-	-	-	-	-	-	-	-	-	-	-	-	-	-	-	-	-	-	-	-	-	-	-	-	-	-	-	-	-	?	0	-	-	-	-	-	-	-	-	-	-	-	-
Opabinia	1	1	0	0	-	-	1	0	-	1	-	-	-	-	-	-	-	-	1	1	1	1	?	?	?	?	-	-	1	0	0	?	0	-	-	-	-	-	-	-	-	-	0	-	-	-	?	?	?	?	?	?	?	0	?	0	-	-	-	-	-	-	-	-	-	1	0	?	0	-	0	0	0	?	?	1	?	0	0	-	-	-	-	-	-	-	-	-	-	-	-	-	-	-	-	-	-	-	-	-	-	-	-	-	-	-	-	-	-	-	-	-	-	-	-	-	-	-	-	-	-	-	0	0	?	?	?	0	-	0	-	-	1	1	1	1	0	0	0	-	?	?	?	?	-	-	-	-	-	-	-	-	-	-	-	-	-	-	-	-	-	-	-	0	-	-	?	0	-	-	-	-	-	-	-	-	-	-	1	0	1	?	?	-	-	-	-	-	-	-	-	-	-	-	-	-	-	-	-	-	-	?	0	-	-	0	0	0	-	-	-	-	-	-	-
Anomalocaris	1	1	0	0	-	-	?	0	-	1	-	0	-	-	-	-	-	-	0	-	1	1	?	?	?	0	-	-	1	0	?	?	1	-	-	-	-	?	-	-	-	-	-	-	-	-	?	?	?	?	?	?	?	-	-	0	-	0	-	-	-	-	-	-	-	1	0	-	0	-	0	0	0	0	0	1	0	1	1	1	-	-	-	-	-	-	?	-	-	-	-	-	-	-	-	-	-	-	-	-	-	-	-	-	-	-	-	-	-	-	-	-	-	-	-	-	-	-	-	-	-	-	0	0	2	1	0	1	0	0	-	-	1	1	0	1	0	0	0	-	?	?	?	?	-	-	-	-	-	-	-	-	-	-	-	-	-	-	-	-	-	-	-	-	-	-	?	0	-	-	-	-	-	-	-	-	-	-	1	0	1	0	?	-	-	-	-	-	-	-	-	-	-	-	-	-	-	-	-	-	-	?	0	-	-	0	0	0	-	-	-	-	-	-	-
Hurdia	1	1	0	0	-	-	?	0	-	1	-	0	-	-	-	-	-	-	0	-	1	1	?	?	?	?	0	-	1	0	?	?	1	0	0	-	-	?	-	-	-	-	-	-	-	?	?	?	?	?	?	?	?	-	-	0	-	0	-	-	-	-	-	-	-	1	0	-	0	-	0	0	0	0	0	1	1	1	1	0	-	-	-	-	-	-	?	-	-	-	-	-	-	-	-	-	-	-	-	-	-	-	-	-	-	-	-	-	-	-	-	-	-	-	-	-	-	-	-	-	-	-	0	0	2	1	0	?	?	?	?	?	?	?	?	?	?	?	?	?	?	?	?	?	-	-	-	-	-	-	-	-	-	-	-	-	-	-	-	-	-	-	-	0	-	-	?	0	-	-	-	-	-	-	-	-	-	-	1	0	1	0	?	-	-	-	-	-	-	-	-	-	-	-	-	-	-	-	-	-	-	?	?	?	?	?	0	0	?	-	-	-	-	-	-
Peytoia	1	1	0	0	-	-	1	0	-	1	-	0	-	-	-	-	-	-	0	-	1	1	?	?	?	?	?	?	1	0	?	?	?	?	?	?	?	?	?	?	?	?	-	-	-	?	?	?	?	?	?	?	?	-	-	?	?	?	?	-	-	-	-	-	-	1	0	?	0	-	0	0	0	0	0	1	1	1	1	1	-	-	-	-	-	-	?	-	-	-	-	-	-	-	-	-	-	-	-	-	-	-	-	-	-	-	-	-	-	-	-	-	-	-	-	-	-	-	-	-	-	-	0	0	2	1	0	?	?	0	-	-	?	?	?	?	?	?	?	?	?	?	?	?	-	-	-	-	-	-	-	-	-	-	-	-	-	-	-	-	-	-	-	0	-	-	?	0	-	-	-	-	-	-	-	-	-	-	1	0	?	?	?	-	-	-	-	-	-	-	-	-	-	-	-	-	-	-	-	-	-	?	0	-	-	0	0	0	-	-	-	-	-	-	-
Schinderhannes	1	1	0	?	-	-	1	?	?	?	-	-	-	-	-	-	-	-	0	-	1	1	?	?	?	?	?	?	1	0	0	?	?	?	?	-	-	?	?	?	?	?	0	-	?	?	?	?	?	?	?	?	?	0	?	?	?	?	?	-	-	-	-	-	-	1	0	?	0	-	0	0	0	0	0	1	1	1	?	?	-	-	-	-	-	-	-	-	-	-	-	-	-	-	-	-	-	-	-	-	-	-	-	-	-	-	-	-	-	-	-	-	-	-	-	-	-	-	-	-	-	-	0	0	2	1	0	?	?	?	?	?	?	?	?	?	?	?	?	?	?	?	?	?	-	-	-	-	-	-	-	-	-	-	-	-	-	-	-	-	-	-	-	0	-	-	?	0	-	-	-	-	-	-	-	-	-	-	?	?	?	?	?	0	-	-	-	-	-	-	-	-	?	-	-	-	-	-	-	-	-	?	1	1	0	?	?	0	0	-	-	-	-	-	-
Surusicaris	1	1	0	0	-	-	0	1	0	0	-	-	-	-	-	-	-	-	0	-	1	1	?	?	?	?	0	-	1	0	1	0	1	0	0	1	0	0	-	-	-	-	0	-	0	0	?	?	?	?	?	?	?	0	?	0	-	0	-	-	-	-	-	-	-	1	0	-	0	-	0	0	1	1	-	1	1	0	1	1	-	-	-	-	-	-	1	-	-	-	-	-	-	-	-	-	-	-	-	-	-	-	-	-	-	0	0	0	-	-	-	-	-	-	-	-	-	-	-	-	-	-	0	0	?	?	0	0	-	?	?	?	?	?	?	?	?	?	?	?	?	?	?	?	-	-	-	-	-	-	-	-	-	-	-	-	-	-	-	-	-	-	-	0	-	-	?	1	0	-	-	-	-	-	-	-	-	-	1	0	-	-	0	0	-	-	-	-	-	-	-	-	?	?	-	-	-	-	-	-	0	4	0	?	?	?	?	0	?	-	-	-	-	-	-
Isoxys	1	1	0	0	-	-	?	?	?	?	-	-	-	-	-	-	-	-	0	-	1	1	?	?	?	?	0	-	1	0	?	?	1	0	0	1	0	?	-	-	-	-	0	-	0	0	?	?	?	?	?	?	?	0	?	0	-	?	-	-	-	-	-	-	-	1	0	-	0	-	0	0	1	(01)	0	(01)	0	0	(01)	1	?	?	?	?	?	?	?	?	?	?	?	?	-	-	?	?	?	-	-	?	?	?	?	?	-	?	?	?	?	?	?	?	?	?	?	0	?	?	?	?	-	-	0	0	?	?	0	0	-	?	?	?	1	1	1	1	0	0	0	-	?	?	?	?	-	-	-	-	-	-	-	-	-	-	-	-	-	-	-	-	-	-	?	0	-	-	?	?	?	?	?	?	?	?	?	?	?	?	?	?	?	?	0	0	-	-	-	-	-	-	-	-	?	?	?	-	-	?	?	?	?	?	0	-	-	0	0	0	-	-	-	-	-	-	-
Yohoia	1	1	1	0	-	-	0	0	-	0	-	-	-	-	-	-	-	-	0	-	1	1	?	?	?	?	0	-	0	-	1	0	1	1	-	-	-	0	0	0	0	0	0	-	0	0	?	?	?	?	?	?	?	1	?	?	?	0	?	0	?	?	0	0	-	1	0	?	1	1	0	0	1	1	-	0	-	-	0	-	?	?	?	?	0	1	1	0	?	0	1	?	0	0	1	?	0	?	?	?	1	3	0	0	0	0	0	0	-	-	-	-	0	0	-	0	0	-	0	0	0	0	?	0	?	?	0	0	-	0	-	-	0	-	-	-	-	-	-	-	?	?	?	?	0	-	1	1	0	0	0	0	0	-	1	-	1	0	1	0	-	?	0	0	-	-	?	1	?	0	0	?	0	?	?	?	0	-	1	1	?	?	0	1	0	1	0	1	0	0	0	?	1	?	0	0	0	1	0	0	1	?	1	1	2	0	0	0	0	0	-	0	-	-	-
Haikoucaris	1	1	1	0	-	-	0	0	-	0	-	-	-	-	-	-	-	-	?	?	1	1	?	?	?	?	?	-	0	-	1	?	1	1	-	-	-	0	0	0	0	0	0	-	?	0	?	?	?	?	?	?	?	?	?	?	?	?	?	0	?	?	?	0	-	1	?	?	1	1	0	0	1	1	-	0	-	-	0	-	?	?	?	?	0	1	?	0	?	?	?	?	?	0	?	?	0	?	?	?	1	3	0	0	?	?	?	?	?	?	?	?	0	0	-	0	?	-	0	0	0	0	0	0	?	?	0	?	?	?	?	?	?	?	?	?	?	?	?	?	?	?	?	?	0	-	0	1	0	0	0	0	0	-	1	-	1	0	?	?	-	?	0	0	-	-	?	?	?	?	?	?	?	?	?	?	?	?	1	1	?	?	0	1	0	1	0	?	0	0	0	?	1	?	0	0	?	?	?	?	?	?	1	1	?	?	0	0	0	0	-	0	-	-	-
Leanchoiliidae	1	1	1	0	-	-	0	0	-	0	-	-	-	-	-	-	-	-	1	0	1	1	?	?	0	?	0	-	0	-	1	0	1	1	-	-	-	0	0	0	0	(01)	0	-	0	0	?	1	?	?	?	?	?	1	?	?	?	0	?	0	?	?	0	0	-	1	0	?	1	1	1	0	(01)	1	-	0	-	-	0	-	0	1	0	0	0	1	1	0	1	0	1	1	0	0	1	?	0	?	?	?	1	3	0	0	0	0	0	0	-	-	-	-	0	0	-	0	0	-	0	0	0	0	?	0	?	?	0	0	-	?	?	0	1	1	1	1	0	0	0	-	?	?	?	?	0	-	0	1	0	0	0	0	0	-	1	-	(01)	1	1	1	-	1	0	0	-	-	?	1	?	0	0	?	0	?	?	?	0	-	1	1	?	?	0	1	0	1	0	1	0	0	0	1	1	?	0	0	0	1	0	0	1	7	1	1	2	0	0	0	0	0	-	0	-	-	-
Fortiforceps	1	1	1	0	-	-	0	0	-	0	-	-	-	-	-	-	-	-	0	-	1	1	?	?	?	?	?	-	1	1	1	?	1	1	-	-	-	0	0	0	0	0	0	-	?	?	?	?	?	?	?	?	?	1	?	?	?	?	?	0	?	?	?	0	-	1	?	?	1	1	0	0	0	1	-	0	-	-	0	-	?	?	?	?	0	1	?	0	?	?	?	?	?	0	?	?	0	?	?	?	1	3	0	0	?	0	?	?	?	?	?	?	0	0	-	0	?	-	0	0	0	0	?	0	?	?	0	?	?	0	-	-	0	-	-	-	-	-	-	-	?	?	?	?	0	-	0	-	0	0	0	1	0	-	1	-	1	0	?	?	-	0	2	0	-	-	?	?	?	?	?	?	?	?	?	?	?	?	1	1	?	?	0	1	0	0	0	?	0	0	0	?	?	?	0	0	0	0	0	0	0	?	1	1	1	?	0	0	0	0	-	0	-	-	-
Kuamaia	1	1	1	0	-	-	0	0	-	0	-	-	-	-	-	-	-	-	0	-	1	1	?	?	?	?	1	-	0	-	1	0	1	1	-	-	-	0	0	0	?	0	0	-	?	0	?	?	?	?	?	?	?	1	?	?	?	?	?	0	?	?	?	?	-	1	0	?	0	-	0	0	0	0	1	0	-	-	0	-	?	?	0	0	0	1	1	0	1	0	1	0	0	0	1	1	0	1	?	4	1	4	0	0	1	0	?	0	-	-	-	-	0	0	-	0	0	-	0	0	0	0	0	0	?	?	0	1	0	?	?	?	?	?	?	?	?	?	?	?	?	?	?	?	0	-	0	?	0	0	0	0	0	-	1	-	0	1	0	-	-	1	0	0	-	-	?	1	?	?	?	?	?	?	?	?	1	0	1	1	0	-	?	1	1	1	0	1	?	0	1	1	1	?	0	0	1	?	?	?	?	0	1	0	-	?	0	0	0	0	-	1	0	0	1
Marrella	1	1	1	0	-	-	0	0	-	0	-	-	-	-	-	-	-	-	0	-	0	-	-	-	-	-	-	-	-	-	1	0	1	1	-	-	-	0	1	0	?	0	0	-	1	0	?	?	?	?	?	?	?	1	?	1	2	0	1	0	?	?	0	0	-	1	0	0	0	-	0	0	0	0	1	0	-	-	0	-	1	-	-	-	-	1	1	0	1	0	1	1	0	0	0	0	0	1	0	-	1	1	0	0	0	0	?	0	-	-	-	-	0	0	-	0	0	-	0	0	0	0	?	0	3	1	0	0	-	1	1	0	0	-	-	-	-	-	-	-	?	?	?	?	0	-	0	-	0	0	0	1	0	-	0	1	-	-	-	-	-	1	0	0	-	-	?	1	?	?	?	?	?	?	?	?	0	-	1	1	0	-	0	1	3	1	0	1	0	1	0	0	1	?	0	0	0	0	0	0	0	0	1	0	-	?	0	0	0	0	-	0	-	-	-
Burgessia	1	1	1	0	-	-	0	0	-	0	-	-	-	-	-	-	-	-	0	-	?	?	?	?	?	?	0	-	?	?	1	0	1	0	1	-	-	0	-	-	-	-	0	-	0	0	?	?	?	?	?	?	?	1	?	?	?	?	?	0	?	?	0	0	-	1	0	?	0	-	0	0	0	0	1	0	-	-	0	-	1	-	-	-	-	1	1	1	?	?	1	0	0	0	1	0	0	?	0	?	?	?	?	?	?	0	?	0	-	-	-	-	0	0	-	0	0	-	0	0	0	0	?	0	?	?	0	?	?	1	1	0	1	0	-	-	-	1	1	1	?	?	?	?	0	3	0	3	0	0	0	0	0	-	0	?	-	-	-	-	-	1	0	0	-	-	?	1	?	?	?	?	?	?	?	?	?	?	1	1	0	-	0	1	-	1	0	1	0	-	-	-	-	?	0	0	1	0	1	0	?	?	1	0	-	?	0	0	0	0	-	0	-	-	-
Emeraldella	1	1	1	0	-	-	0	0	-	0	-	-	-	-	-	-	-	-	0	-	?	?	?	?	?	?	0	-	?	?	1	1	1	1	-	-	-	?	0	0	?	0	0	-	1	0	?	?	?	?	?	?	?	1	?	1	0	0	1	0	1	?	0	0	-	1	0	0	0	-	1	0	0	0	1	0	-	-	0	-	?	?	0	0	0	1	1	?	1	0	1	0	0	0	?	?	0	?	0	?	1	4	0	0	1	0	?	0	-	-	-	-	?	?	?	0	0	-	0	0	0	0	?	0	3	?	0	0	-	?	?	?	1	1	2	0	?	0	0	-	?	?	?	?	0	-	0	1	0	0	0	0	0	-	1	-	0	1	1	0	-	1	0	0	-	-	?	1	?	0	0	?	0	?	?	?	1	0	1	1	1	0	0	1	1	1	0	1	0	0	1	1	1	?	0	0	1	1	1	0	1	2	1	1	0	1	0	0	0	0	-	0	-	-	-
Sidneyia	1	1	1	0	-	-	0	0	-	0	-	-	-	-	-	-	-	-	0	-	1	1	?	?	?	?	0	-	1	0	1	?	1	1	-	-	-	?	0	0	0	0	0	-	1	0	?	?	?	?	?	?	?	1	?	1	2	0	1	0	?	?	0	0	-	1	0	0	0	-	0	0	0	0	1	0	-	-	0	-	?	?	0	0	0	1	1	?	1	0	1	0	0	0	?	?	0	?	0	?	1	4	0	0	1	0	1	0	-	-	-	-	?	?	?	0	0	-	0	0	0	0	?	0	3	1	0	0	-	?	?	?	1	1	?	?	?	0	0	-	?	?	?	?	0	-	1	1	0	0	0	0	0	-	1	-	0	1	1	1	-	1	0	0	-	-	?	1	1	0	0	1	0	?	?	?	1	0	1	1	1	0	0	1	1	1	0	1	0	0	1	1	1	?	1	0	1	1	1	0	1	2	1	1	1	1	0	0	0	0	-	0	-	-	-
Aglaspis	1	1	1	1	(01)	-	0	0	-	0	-	-	-	-	-	-	-	-	0	-	1	1	?	?	?	?	1	0	0	-	1	?	1	1	-	-	-	0	0	0	1	0	0	-	1	0	?	?	?	?	?	?	?	1	?	1	?	?	?	0	?	?	?	0	-	1	?	?	0	-	0	0	0	0	1	0	-	-	0	-	?	?	?	?	0	1	1	0	1	0	1	0	?	0	0	?	0	1	?	-	0	-	-	-	0	?	?	0	-	-	-	-	0	0	-	0	?	-	0	0	0	0	0	0	3	1	0	0	-	?	?	?	?	?	?	?	?	?	?	?	?	?	?	?	0	-	0	1	0	0	0	0	0	-	1	-	0	1	1	0	-	1	0	0	-	-	?	1	?	?	?	?	?	?	?	?	1	0	1	1	0	-	0	1	?	1	0	1	0	0	0	?	?	?	?	0	0	?	?	?	?	?	1	1	0	0	0	1	0	0	-	0	-	-	-
Naraoia	1	1	1	0	-	-	0	0	-	0	-	-	-	-	-	-	-	-	0	-	1	1	?	?	?	-	0	-	?	?	1	0	1	1	-	-	-	0	0	0	0	0	0	-	1	0	?	?	?	?	?	?	?	1	?	1	1	0	1	0	1	?	0	0	-	1	0	0	0	-	0	0	0	0	1	0	-	-	0	-	1	-	-	-	-	1	1	0	1	0	1	0	0	0	1	1	0	1	0	2	1	2	0	0	1	0	1	0	-	-	-	-	0	0	-	0	0	-	0	0	0	0	0	0	3	1	0	0	-	1	1	0	1	1	2	0	1	1	1	1	?	?	?	?	0	-	0	0	0	0	0	0	0	-	1	-	0	1	-	-	-	1	0	0	-	-	?	1	0	-	-	-	-	-	-	-	1	0	1	1	0	-	0	1	2	1	0	1	0	0	0	0	1	?	0	0	1	0	1	0	0	?	1	0	-	?	0	0	0	0	-	1	1	0	0
Olenoides	1	1	1	1	0	-	0	0	-	0	-	-	-	-	-	-	-	-	0	-	1	1	?	?	?	0	1	1	0	-	1	0	1	1	-	-	-	0	0	1	1	0	0	-	1	0	?	?	?	?	?	?	?	1	?	1	0	0	1	0	1	?	0	0	-	1	0	0	0	-	0	0	0	0	1	0	-	-	0	-	1	-	-	-	-	1	1	0	1	0	1	0	0	0	1	1	0	1	0	2	1	2	0	0	1	0	1	0	-	-	-	-	0	0	-	0	0	-	0	0	0	0	0	0	3	1	0	0	-	1	1	0	1	1	2	0	?	0	0	-	?	?	?	?	0	-	0	1	0	0	0	0	0	-	1	-	0	1	1	1	-	1	0	0	-	-	?	1	0	-	-	-	-	-	-	-	1	0	1	1	0	-	0	1	2	1	0	1	0	0	0	0	1	?	0	0	1	1	1	0	1	2	1	0	-	0	1	0	0	0	-	1	0	1	1
Xandarella	1	1	1	0	-	-	0	0	-	0	-	-	-	-	-	-	-	-	0	-	1	1	?	?	?	?	1	0	0	-	1	2	1	1	-	-	-	0	0	?	0	0	0	-	1	0	?	?	?	?	?	?	?	1	?	1	1	0	1	0	1	?	0	0	-	1	0	0	0	-	0	0	0	0	1	0	-	-	0	-	1	-	-	-	-	1	1	0	1	2	1	0	0	0	1	?	?	?	0	2	1	2	0	0	?	0	?	0	-	-	-	-	0	0	-	0	0	-	0	0	0	0	0	0	3	?	0	0	-	?	?	?	1	1	2	0	1	0	0	-	?	?	?	?	0	-	0	1	0	0	0	0	1	1	1	-	0	1	1	0	-	1	2	0	-	-	?	?	?	?	?	?	0	?	?	?	?	?	1	1	0	-	0	1	2	1	0	1	0	0	0	-	-	?	0	0	?	?	?	?	?	?	1	1	0	1	0	0	0	0	-	0	-	-	-
Sanctacaris	1	1	1	0	-	-	0	0	-	0	-	-	-	-	-	-	-	-	0	-	1	1	?	?	?	?	0	-	0	-	1	3	1	1	-	-	-	0	0	0	0	0	1	0	1	0	?	?	?	?	?	?	?	1	?	?	?	?	?	0	?	?	?	?	-	1	0	?	1	?	0	0	0	1	-	0	-	-	0	-	1	-	-	-	-	0	1	1	1	0	1	0	0	0	0	?	0	?	?	-	1	5	?	1	1	0	1	0	-	-	-	-	0	0	-	0	0	-	0	0	0	0	0	0	3	1	0	0	-	1	0	?	0	?	?	?	?	?	?	?	?	?	?	?	?	?	?	1	0	0	0	0	0	-	1	-	1	0	?	?	-	?	?	?	-	-	?	1	0	-	-	-	-	-	?	?	1	?	1	1	?	?	1	1	0	1	0	-	0	0	0	1	1	?	1	0	?	?	?	?	?	2	1	1	2	1	0	0	0	0	-	0	-	-	-
Habelia	1	1	1	0	-	-	0	0	-	0	-	-	-	-	-	-	-	-	0	-	1	1	?	?	?	?	0	-	0	-	1	3	1	1	-	-	-	0	0	0	0	0	1	0	1	0	?	?	?	?	?	?	?	1	?	1	1	1	1	0	?	?	?	?	-	1	0	0	1	?	0	0	0	1	-	0	-	-	0	-	1	-	-	-	-	0	1	1	1	0	1	0	0	0	0	?	0	?	?	-	1	5	0	1	1	0	1	0	-	-	-	-	0	0	-	0	0	-	0	0	0	0	0	0	3	1	0	0	-	1	0	?	0	-	-	-	-	-	-	-	?	?	?	?	1	1	0	1	0	0	0	0	0	-	1	-	1	0	1	1	-	1	0	0	-	-	?	1	0	-	-	-	-	-	-	-	1	0	1	1	?	?	1	1	0	1	0	-	0	0	0	1	1	?	1	0	0	0	0	0	0	2	1	1	0	1	0	0	0	0	-	0	-	-	-
Offacolus	1	1	1	0	-	-	0	0	-	0	-	-	-	-	-	-	-	-	?	?	1	1	?	?	?	?	?	?	?	?	1	3	1	1	-	-	-	0	0	0	?	0	1	0	1	0	?	?	?	?	?	?	?	1	?	?	?	?	0	0	?	?	?	-	-	1	?	?	0	-	0	1	0	1	-	0	-	-	0	-	1	-	-	-	-	1	1	1	1	0	1	1	1	0	?	?	0	0	0	-	1	0	1	1	0	1	?	0	-	-	-	-	0	0	-	0	1	-	0	0	0	0	0	0	3	1	0	?	?	?	?	?	0	-	-	-	-	-	-	-	?	?	?	?	1	-	1	3	1	0	1	0	0	-	1	-	1	0	0	-	-	1	0	0	-	-	?	1	?	?	?	?	?	?	?	?	?	?	1	1	1	0	1	1	4	-	0	-	-	0	1	-	-	0	0	0	-	0	0	0	0	-	1	1	0	0	0	0	0	0	-	0	-	-	-
Dibasterium	1	1	1	0	-	-	0	0	-	0	-	-	-	-	-	-	-	-	?	?	?	?	?	?	?	?	0	?	?	?	1	2	1	1	-	-	-	0	0	0	0	0	1	0	1	0	?	?	?	?	?	?	?	1	?	?	?	?	0	0	?	?	?	-	-	1	?	?	0	-	0	1	0	1	-	0	-	-	0	-	1	-	-	-	-	1	1	1	1	0	1	0	1	0	?	?	0	0	0	-	1	0	1	1	0	1	?	0	-	-	-	-	0	0	-	0	1	-	0	0	0	0	0	0	3	1	0	0	-	?	?	?	?	?	?	?	?	?	?	?	?	?	?	?	1	-	1	1	1	1	1	0	0	-	1	-	1	0	0	-	-	-	-	0	-	-	?	1	?	?	?	?	?	?	?	?	?	?	1	1	1	0	1	1	4	-	0	-	-	0	1	-	-	0	0	0	-	0	0	0	0	-	1	1	0	1	0	0	0	0	-	0	-	-	-
Chasmataspis	1	1	1	0	-	-	0	0	-	0	-	-	-	-	-	-	-	-	1	0	1	1	?	?	?	?	1	0	0	-	1	?	1	1	-	-	-	?	1	0	1	0	0	-	1	0	?	?	?	?	?	?	?	1	?	?	?	?	?	0	1	1	1	0	-	1	0	?	0	-	0	1	0	1	-	0	-	-	0	-	1	-	-	-	-	1	1	1	1	0	1	1	1	0	0	0	0	0	0	-	0	-	-	-	0	0	?	0	-	-	-	-	1	0	-	0	1	-	0	0	0	0	0	0	3	?	?	?	-	?	?	?	?	?	?	?	?	?	?	?	?	?	?	?	1	-	1	1	?	1	1	0	0	-	1	-	0	0	0	-	-	0	-	0	-	-	?	1	?	?	?	0	0	?	?	?	?	?	?	?	?	?	1	1	?	-	?	-	-	?	?	?	?	?	0	1	-	0	0	0	0	-	1	1	0	0	0	0	0	0	-	0	-	-	-
Weinbergina	1	1	1	0	-	-	0	0	-	0	-	-	-	-	-	-	-	-	1	0	1	1	?	?	?	?	?	0	?	?	1	3	1	1	-	-	-	0	0	0	?	0	0	-	1	0	?	?	?	?	?	?	?	1	?	?	?	?	?	0	?	?	?	0	-	1	0	?	0	-	0	1	0	1	-	0	-	-	0	-	1	-	-	-	-	1	1	1	1	0	1	1	1	0	0	0	0	0	0	-	0	-	-	-	0	0	1	0	-	-	-	-	1	0	-	0	0	-	0	0	0	0	0	0	3	?	?	?	-	?	?	?	?	?	?	?	?	?	?	?	?	?	?	?	0	-	0	?	0	?	1	0	0	-	1	-	0	0	0	-	-	0	-	0	-	-	?	1	?	?	?	?	?	?	?	?	1	0	?	?	?	?	1	1	?	-	?	-	-	?	?	?	?	?	0	0	-	0	0	0	0	2	1	1	0	0	0	0	0	0	-	0	-	-	-
Megalograptus	1	1	1	0	-	-	0	0	-	0	-	-	-	-	-	-	-	-	0	-	1	1	?	?	?	?	1	0	0	-	1	2	1	1	-	-	-	0	1	0	0	0	0	-	1	0	?	?	?	?	?	?	?	1	?	0	-	?	?	0	1	1	1	0	-	1	0	?	0	-	0	1	0	1	-	0	-	-	0	-	1	-	-	-	-	1	(01)	1	1	0	1	1	(01)	0	0	0	0	0	0	-	0	-	-	-	1	0	1	0	-	-	-	-	1	0	-	0	0	-	0	0	0	0	0	0	3	1	0	?	-	?	?	?	?	?	?	?	?	?	?	?	?	?	?	?	1	-	1	1	1	?	1	0	0	-	1	-	0	0	0	-	-	0	-	0	-	-	?	1	0	-	-	-	-	-	-	-	1	?	1	1	1	1	1	1	4	-	0	-	-	0	0	-	-	?	1	1	-	1	0	0	1	2	1	1	(02)	0	0	0	0	0	-	0	-	-	-
Limulus	1	1	1	0	-	-	0	0	-	0	-	-	-	-	-	-	-	-	1	0	1	1	0	?	?	0	1	1	0	-	1	3	1	1	-	-	-	0	0	0	1	1	0	-	1	0	1	0	0	0	0	0	0	1	1	1	2	1	0	0	1	1	1	-	-	1	0	0	0	-	0	1	0	1	-	0	-	-	0	-	1	-	-	-	-	1	1	1	1	0	1	1	1	0	0	0	0	0	0	-	0	-	-	-	0	1	1	0	-	-	-	-	1	0	-	0	1	-	0	0	0	0	0	0	3	1	0	1	-	1	1	0	0	0	-	-	-	1	1	1	0	1	1	1	0	-	0	1	1	0	1	0	0	-	1	-	0	0	0	-	-	0	-	0	-	-	0	1	1	0	0	1	0	0	0	-	1	0	1	1	1	0	1	1	1	-	0	-	-	0	1	-	-	0	0	1	-	0	0	0	0	-	1	1	0	0	0	0	0	0	-	1	1	1	1
Scorpiones	1	1	1	0	-	-	0	0	-	0	-	-	-	-	-	-	-	-	1	0	1	(01)	0	0	0	0	1	0	0	-	1	2	1	1	-	-	-	0	1	0	0	0	0	-	1	0	1	0	0	0	0	?	0	1	1	0	-	1	0	0	1	1	1	0	-	1	0	0	0	-	0	1	0	1	-	0	-	-	0	-	1	-	-	-	-	1	1	1	1	0	1	1	1	0	0	0	0	0	0	-	0	-	-	-	0	0	0	0	-	-	-	-	1	0	-	0	0	-	0	0	0	0	0	0	3	1	0	1	1	0	-	-	1	1	2	0	0	0	0	-	0	1	1	1	1	-	1	1	1	1	1	0	0	-	0	0	-	-	-	-	-	0	-	0	-	-	1	1	0	-	-	-	-	-	-	-	1	1	1	1	1	1	1	1	4	-	0	-	-	0	0	-	-	0	0	0	-	0	0	0	0	4	1	1	0	0	0	0	0	0	-	0	-	-	-
Opiliones	1	1	1	0	-	-	0	0	-	0	-	-	-	-	-	-	-	-	(01)	-	1	0	?	0	0	0	1	0	0	-	1	2	1	1	-	-	-	0	1	0	0	0	0	-	1	0	1	0	0	?	?	?	?	1	1	0	-	1	0	0	1	1	1	-	-	1	0	?	0	-	0	1	0	1	-	0	-	-	0	-	1	-	-	-	-	1	1	1	1	0	1	1	0	0	0	0	0	0	0	-	0	-	-	-	0	0	0	0	-	?	-	-	1	0	-	0	0	-	0	0	0	0	0	0	3	1	0	1	1	0	-	-	1	1	2	0	0	?	0	?	0	1	1	?	0	-	1	3	1	0	0	0	0	-	0	0	-	-	-	-	-	0	-	0	-	-	1	1	0	-	-	-	-	-	-	-	(01)	1	0	-	-	-	1	1	-	-	-	-	-	-	-	-	-	0	0	0	-	0	0	0	0	6	1	0	-	0	0	0	0	0	-	0	-	-	-
Araneae	1	1	1	0	-	-	0	0	-	0	-	-	-	-	-	-	-	-	1	(02)	1	0	0	0	1	0	1	0	0	-	1	2	1	1	-	-	-	0	1	1	0	0	0	-	1	0	1	0	0	0	0	0	0	1	1	0	-	1	0	0	1	1	1	-	-	1	0	0	0	-	0	1	0	1	-	0	-	-	0	-	1	-	-	-	-	1	1	1	1	0	1	1	0	0	0	0	0	0	0	-	0	-	-	-	0	0	0	0	-	-	-	-	1	0	-	0	0	-	0	0	0	0	0	0	3	1	0	1	1	1	0	0	1	0	-	-	-	1	1	0	0	1	1	1	0	-	1	3	-	0	0	0	0	-	0	0	-	-	-	-	-	0	-	0	-	-	1	1	0	-	-	-	-	-	-	-	1	1	1	1	1	1	1	1	4	-	0	-	-	0	0	-	-	0	0	0	-	0	0	0	0	4	1	0	-	0	0	0	0	0	-	0	-	-	-
Archegozetes	1	1	1	0	-	-	0	0	-	0	-	-	-	-	-	-	-	-	0	-	0	-	0	-	-	-	-	-	-	-	1	2	1	1	-	-	-	0	1	0	0	0	0	-	1	0	1	0	0	?	?	?	?	1	1	0	-	1	0	?	1	1	1	-	-	1	0	1	0	-	0	1	0	1	-	0	-	-	0	-	1	-	-	-	-	1	1	1	1	0	1	1	0	0	0	0	0	0	0	-	0	-	-	-	0	0	0	0	-	-	-	-	1	0	-	0	0	-	0	0	0	0	0	0	3	1	0	1	1	0	-	-	1	1	2	0	1	1	1	0	0	1	1	?	0	-	1	3	-	0	0	0	0	-	0	0	-	-	-	-	-	0	-	0	-	-	1	1	0	-	-	-	-	-	-	-	0	-	0	-	-	-	1	1	-	-	-	-	-	-	-	-	-	0	0	0	-	0	0	0	0	6	1	0	-	0	0	0	0	0	-	0	-	-	-
Shankouia	1	1	1	0	-	-	0	0	-	0	-	-	-	-	-	-	-	-	0	-	1	1	?	?	?	?	0	0	1	1	1	?	1	0	1	-	-	1	-	0	0	0	1	-	?	?	?	?	?	?	?	?	?	1	?	?	?	?	?	0	?	?	0	0	-	1	?	?	0	-	0	0	0	0	0	0	-	-	0	-	0	1	0	0	0	1	1	1	0	2	1	1	0	1	0	0	0	0	0	-	?	?	?	?	0	?	?	?	?	?	?	?	?	?	?	0	0	-	0	0	0	0	0	0	?	?	0	1	0	?	?	?	0	-	-	-	-	-	-	-	?	1	?	?	1	-	0	-	0	0	0	0	0	-	1	-	0	1	0	-	-	0	2	0	-	-	?	?	?	?	?	?	?	?	?	?	0	-	1	1	0	-	0	1	0	1	0	1	0	0	0	?	?	?	0	0	0	0	0	0	0	?	1	1	0	?	0	0	0	0	-	0	-	-	-
Fuxianhuia	1	1	1	0	-	-	0	0	-	0	-	-	-	-	-	-	-	-	0	-	1	1	?	?	2	0	0	0	1	1	1	?	1	0	1	-	-	1	-	0	0	0	1	-	?	?	?	?	?	?	?	?	?	?	?	?	?	?	?	0	?	?	0	0	-	1	1	?	0	-	0	0	0	0	0	0	-	-	0	-	0	1	0	0	0	1	1	1	0	2	1	1	0	1	0	0	0	0	0	-	1	3	0	0	?	0	0	?	-	-	-	-	0	0	-	0	0	-	0	0	0	0	0	0	?	?	0	1	0	?	?	?	0	-	-	-	-	-	-	-	?	1	?	?	1	-	1	-	0	0	0	0	?	?	1	-	0	1	?	?	-	0	2	0	-	-	?	?	?	?	?	?	?	?	?	?	0	-	1	1	0	-	0	1	0	1	0	1	0	0	0	?	-	?	0	0	?	?	?	?	0	?	1	1	0	?	1	0	0	0	0	0	-	-	-
Chengjiangocaris	1	1	1	0	-	-	0	0	-	0	-	-	-	-	-	-	-	-	0	-	1	1	?	?	?	?	0	0	1	1	1	?	1	0	1	-	-	1	-	0	0	0	1	-	?	?	0	?	?	?	?	?	?	?	?	?	?	?	?	0	?	?	0	0	-	1	?	?	0	-	0	0	0	0	0	0	-	-	0	-	0	1	0	0	0	1	1	1	0	2	1	1	0	1	0	0	0	0	0	-	0	-	-	-	0	0	0	?	-	-	-	-	1	0	-	0	0	-	0	0	0	0	0	0	?	?	0	1	0	?	?	?	0	-	-	-	-	-	-	-	?	1	?	?	1	-	?	-	0	0	0	0	1	0	1	-	0	1	0	-	-	0	2	0	-	-	?	?	?	?	?	?	?	?	?	?	0	-	1	1	0	-	0	1	0	1	0	1	0	0	0	?	-	?	0	0	0	0	0	0	0	?	1	?	?	?	?	?	?	?	?	0	-	-	-
Euthycarcinoida	1	1	1	0	-	-	0	0	-	0	-	-	-	-	-	-	-	-	0	-	1	1	?	?	?	?	0	0	1	1	1	1	1	1	-	-	-	?	1	0	0	0	1	1	1	?	?	?	?	?	?	?	?	1	?	1	0	?	?	0	?	?	0	0	-	1	0	?	0	-	0	0	0	0	0	0	-	-	0	-	0	1	0	0	0	1	1	1	0	2	0	-	-	-	-	-	-	-	-	-	0	-	-	-	?	0	0	1	?	2	?	?	1	0	-	0	0	-	0	0	0	?	?	0	3	1	0	1	0	?	?	?	?	?	?	?	?	?	?	?	?	?	?	?	1	-	1	-	0	0	0	1	1	0	1	-	0	0	1	0	-	0	2	0	-	-	?	?	?	?	?	?	?	?	?	?	0	-	0	-	-	-	0	1	-	1	-	1	-	-	-	-	-	?	0	0	0	0	0	0	0	6	1	1	0	?	0	0	0	0	-	0	-	-	-
Odaraia	1	1	1	0	-	-	0	0	-	0	-	-	-	-	-	-	-	-	0	-	1	1	?	?	?	?	0	-	1	1	?	?	1	0	0	1	0	?	-	-	-	-	?	-	1	?	?	?	?	?	?	?	?	1	?	?	?	?	?	0	?	?	0	?	-	1	?	?	?	?	0	?	0	0	0	0	-	-	0	-	?	?	?	?	?	?	?	?	?	?	?	?	?	?	?	?	?	?	?	?	?	?	?	?	?	0	?	?	?	?	?	?	?	?	?	0	?	?	?	?	?	?	?	0	?	?	0	?	?	?	?	?	1	?	?	?	0	?	0	-	?	?	?	?	?	?	0	-	0	0	0	1	0	-	0	1	-	-	-	-	-	0	0	0	-	-	?	1	1	1	?	?	0	?	?	?	0	-	1	1	0	-	0	1	?	1	0	1	?	?	?	?	?	?	0	0	?	0	0	0	?	?	1	1	0	1	1	0	0	0	0	0	-	-	-
Canadaspis	1	1	1	0	-	-	0	0	-	0	-	-	-	-	-	-	-	-	0	-	1	1	?	?	?	?	0	-	1	0	?	?	1	0	0	0	1	?	-	-	-	-	?	?	?	0	?	?	?	?	?	?	?	1	?	?	?	?	?	0	?	?	0	?	-	1	1	?	0	-	0	0	0	0	0	0	-	-	0	-	?	?	?	?	?	?	1	?	?	?	?	?	?	?	?	0	0	?	0	?	?	?	?	?	?	?	?	?	?	?	?	?	?	?	?	0	0	?	?	0	0	?	?	0	?	?	0	1	(01)	?	?	?	?	?	?	?	?	?	?	?	?	?	?	?	1	0	1	1	0	0	0	0	0	-	0	1	-	-	-	-	-	0	0	?	?	?	?	1	1	1	1	?	0	?	?	?	0	-	1	1	0	-	0	1	0	1	0	1	0	?	?	?	1	?	0	0	1	1	0	0	1	2	1	0	-	1	1	1	0	0	0	0	-	-	-
Branchiocaris	1	1	1	0	-	-	0	0	-	0	-	-	-	-	-	-	-	-	0	-	?	?	?	?	?	?	0	-	?	?	1	1	1	0	0	1	0	1	-	-	-	-	1	-	1	0	?	?	?	?	?	?	?	1	?	0	-	1	-	0	1	?	0	?	-	1	0	1	0	-	0	0	0	0	0	0	-	-	0	-	0	1	1	1	?	0	0	?	?	?	0	-	-	-	-	-	-	-	-	-	?	?	?	?	?	0	0	1	0	2	?	0	?	?	?	0	?	?	?	?	0	0	?	0	3	?	0	1	0	?	?	?	0	0	-	-	-	-	-	-	?	?	?	?	1	?	0	-	0	0	0	1	0	-	0	1	-	-	-	-	-	1	0	1	0	0	?	1	1	1	1	?	0	?	?	?	0	-	1	1	0	-	0	1	(06)	1	0	1	0	?	?	?	-	?	0	0	0	?	0	0	?	?	1	0	-	0	1	0	0	0	0	?	?	?	?
Tokummia	1	1	1	0	-	-	0	0	-	0	-	-	-	-	-	-	-	-	0	-	?	?	?	?	?	?	0	-	?	?	1	1	1	0	0	1	0	1	-	-	-	-	1	-	1	0	?	?	?	?	?	?	?	1	?	0	-	1	-	0	1	?	0	?	-	1	0	1	0	-	0	0	0	0	0	0	-	-	0	-	0	1	1	?	?	0	0	1	?	?	0	-	-	-	-	-	-	-	-	-	?	?	?	?	?	0	0	1	0	2	0	0	?	?	?	0	0	?	?	?	0	0	?	0	3	1	0	1	0	?	?	?	0	0	-	-	-	-	-	-	?	?	?	?	1	(02)	0	-	0	0	0	1	0	-	0	1	-	-	-	-	-	1	0	1	0	0	?	1	1	1	1	1	0	?	?	?	0	-	1	1	0	-	0	1	(06)	1	0	1	0	?	?	?	-	?	0	0	0	1	0	0	1	4	1	0	-	0	1	0	0	0	1	?	?	?	?
Arthropleura	1	1	1	0	-	-	0	0	-	0	-	-	-	-	-	-	-	-	0	-	0	-	-	-	-	-	-	-	-	-	1	1	1	1	-	-	-	0	1	0	0	0	1	1	1	?	?	?	?	?	?	?	?	1	?	?	?	?	?	?	?	?	?	?	-	1	?	?	0	-	0	0	0	0	1	0	-	-	0	-	0	1	1	1	1	0	?	1	?	?	?	?	?	0	?	?	?	?	?	?	?	?	?	?	?	?	?	?	?	?	?	?	?	?	?	?	?	?	?	?	0	?	?	0	3	1	0	?	?	?	?	?	?	?	?	?	?	?	?	?	?	?	?	?	0	-	0	-	0	0	0	1	1	1	1	-	0	0	1	0	-	0	2	0	-	-	?	1	1	?	0	0	0	0	1	?	0	-	0	-	-	-	0	1	-	1	-	1	-	-	-	-	-	?	0	0	0	1	0	0	0	6	1	0	-	?	0	0	0	0	-	0	-	-	-
Pauropoda	1	1	1	0	-	-	0	0	-	0	-	-	-	-	-	-	-	-	0	-	0	-	-	-	-	-	-	-	-	-	1	1	1	1	-	-	-	0	1	0	0	0	1	1	1	0	0	1	?	?	?	?	?	1	0	1	0	1	1	0	1	0	0	1	-	1	0	0	1	1	1	0	0	1	-	0	-	-	0	-	0	1	1	1	1	0	0	1	-	-	0	-	-	-	-	-	-	-	-	-	0	-	-	-	0	0	0	1	0	0	0	1	1	0	-	1	0	-	1	0	0	1	1	0	3	1	0	0	-	0	-	-	0	-	-	-	-	-	-	-	1	1	1	?	0	-	0	2	0	0	0	0	1	1	0	0	-	-	-	-	-	1	0	0	-	-	0	1	1	0	0	0	0	0	1	0	0	-	0	-	-	-	0	1	-	1	-	1	-	-	-	-	-	0	0	0	0	0	0	0	0	6	1	0	-	0	0	0	0	0	-	0	-	-	-
Symphyla	1	1	1	1	1	-	0	0	-	0	-	-	-	-	-	-	-	-	0	-	0	-	-	-	-	-	-	-	-	-	1	1	1	1	-	-	-	0	1	0	0	0	1	1	1	0	0	1	?	?	?	?	?	1	0	1	0	1	1	1	1	0	0	1	-	1	0	0	0	-	0	0	0	0	1	0	-	-	0	-	0	1	1	1	1	0	0	1	-	-	0	-	-	-	-	-	-	-	-	-	0	-	-	-	0	0	0	1	1	0	0	1	1	1	0	0	0	0	0	0	0	1	1	0	3	1	0	0	-	0	-	-	0	-	-	-	-	-	-	-	1	1	1	?	0	-	0	1	0	0	0	0	1	2	0	0	-	-	-	-	-	1	0	0	-	-	0	1	1	0	0	0	0	0	1	0	0	-	0	-	-	-	0	1	-	1	-	1	-	-	-	-	-	0	0	0	0	0	0	0	0	6	1	0	-	0	1	0	0	0	3	0	-	-	-
Chilopoda	1	1	1	0	-	-	0	0	-	0	-	-	-	-	-	-	-	-	0	-	1	(12)	0	0	1	1	1	0	0	-	1	1	1	1	-	-	-	0	1	0	0	0	1	1	1	0	0	1	0	1	0	0	0	1	0	1	0	1	1	0	1	0	0	1	-	1	0	0	0	-	0	0	0	0	1	0	-	-	0	-	0	1	1	1	1	0	0	1	1	-	0	-	-	-	-	-	-	-	-	-	0	-	-	-	0	0	0	1	1	(04)	1	1	1	1	0	0	0	-	0	1	0	1	1	0	3	1	0	0	-	0	-	-	0	-	-	-	-	-	-	-	1	1	1	1	0	-	0	-	0	0	0	1	0	-	0	0	-	-	-	-	-	1	0	1	0	1	0	1	1	0	0	0	0	0	1	0	0	-	0	-	-	-	0	1	-	1	-	1	-	-	-	-	-	0	0	0	0	0	0	0	0	6	1	1	1	0	0	0	0	0	-	0	-	-	-
Diplopoda	1	1	1	1	1	-	0	0	-	0	-	-	-	-	-	-	-	-	0	-	1	2	0	0	1	1	1	0	0	-	1	1	1	1	-	-	-	0	1	0	0	0	1	1	1	0	0	1	0	?	?	0	0	1	0	1	0	1	1	0	1	0	0	1	-	1	0	0	0	-	0	0	0	0	0	0	-	-	0	-	0	1	1	1	1	0	0	1	-	-	0	-	-	-	-	-	-	-	-	-	0	-	-	-	0	0	0	1	1	0	1	1	1	0	-	1	0	-	1	0	0	1	1	0	3	1	0	0	-	0	-	-	0	-	-	-	-	-	-	-	1	1	1	1	0	-	0	-	0	0	0	1	1	1	0	0	-	-	-	-	-	1	0	0	-	-	0	1	1	0	0	0	0	0	1	0	0	-	0	-	-	-	0	1	-	1	-	1	-	-	-	-	-	0	0	0	0	0	0	0	0	6	1	0	-	0	0	0	0	0	-	0	-	-	-
Ostracoda	1	1	1	1	1	-	0	0	-	0	-	-	-	-	-	-	-	-	1	-	0	-	-	-	-	-	-	-	-	-	1	1	1	0	0	1	0	1	-	-	-	-	1	-	1	0	0	?	?	?	?	?	?	1	0	0	-	1	1	0	1	1	0	0	-	1	0	0	0	0	0	0	0	0	0	0	-	-	0	-	0	1	1	1	1	0	0	1	1	1	1	1	0	0	1	0	0	0	1	0	1	3	-	-	0	0	0	1	0	?	0	0	1	0	-	0	0	1	0	0	0	1	1	0	3	1	0	0	-	1	0	0	0	-	-	-	-	-	-	-	?	1	1	?	0	-	1	1	0	0	0	0	0	-	0	1	-	-	-	-	-	1	1	0	-	-	0	1	1	0	0	1	0	0	0	-	0	-	1	1	0	-	0	1	0	0	0	?	0	0	0	0	0	0	0	0	0	0	0	1	0	?	1	0	-	0	1	0	0	0	1	0	-	-	-
Argulus	1	1	1	0	-	-	0	0	-	0	-	-	-	-	-	-	-	-	0	-	1	1	?	1	?	0	1	0	0	-	1	1	1	1	-	-	-	1	-	1	0	0	0	-	1	0	0	1	?	?	?	?	?	1	0	1	1	1	1	?	1	?	0	-	-	1	0	0	?	?	0	0	0	1	-	0	-	-	0	-	0	1	1	1	1	0	0	1	1	1	1	1	0	0	0	0	0	0	1	-	0	-	-	-	1	0	0	1	0	?	0	0	1	0	-	0	0	-	0	?	?	0	1	0	3	1	0	?	?	1	0	0	1	0	-	-	-	1	1	0	?	1	1	?	1	-	1	4	0	0	0	0	0	-	0	0	-	-	-	-	-	0	0	1	1	0	0	1	1	0	0	0	1	0	0	-	0	-	1	1	0	-	0	1	-	0	0	0	1	0	0	-	0	0	0	0	0	0	0	1	0	-	1	0	-	0	?	0	?	0	?	0	-	-	-
Artemia	1	1	1	0	-	-	0	0	-	0	-	-	-	-	-	-	-	-	1	1	1	1	1	1	1	0	0	-	1	1	1	1	1	1	-	-	-	0	1	0	0	0	1	1	0	0	0	0	1	1	0	0	0	1	0	1	2	1	1	0	1	0	0	0	-	0	?	?	-	-	0	0	0	-	-	0	-	-	0	-	0	1	1	1	1	0	0	1	-	-	1	-	0	0	?	0	0	0	1	-	0	-	-	-	1	0	0	1	0	1	0	0	1	0	-	0	0	1	1	0	0	1	1	0	3	1	0	0	-	0	-	-	1	0	-	-	-	1	1	1	1	1	1	?	1	0	1	-	0	0	0	1	0	-	0	1	-	-	-	-	-	0	-	0	-	-	0	1	1	0	1	1	0	0	0	-	0	-	1	1	0	-	0	1	6	0	1	0	0	0	0	-	0	1	0	0	0	0	0	1	0	-	1	0	-	0	1	0	0	0	3	0	-	-	-
Triops	1	1	1	1	1	-	0	0	-	0	-	-	-	-	-	-	-	-	1	2	1	1	1	1	1	0	1	0	0	-	1	1	1	0	0	1	1	?	0	-	-	-	1	-	1	0	0	0	1	1	0	0	0	1	0	1	2	1	1	0	1	0	0	0	-	0	0	0	-	-	0	0	0	-	-	0	-	-	0	-	0	1	1	1	1	0	0	1	-	-	1	-	0	0	0	0	0	0	1	-	0	-	-	-	1	0	0	1	0	2	0	0	1	0	-	0	0	1	1	0	0	1	1	0	3	1	0	0	-	0	-	-	1	0	-	-	-	1	1	1	1	1	1	0	1	0	1	-	0	0	0	1	1	1	0	1	-	-	-	-	-	0	-	1	1	0	0	1	1	0	1	1	0	0	0	-	0	-	1	1	0	-	0	1	6	0	1	0	0	0	0	-	0	1	0	0	0	0	0	1	0	-	1	0	-	0	1	0	0	0	1	0	-	-	-
Copepoda	1	1	1	0	-	-	0	0	-	0	-	-	-	-	-	-	-	-	0	-	1	1	-	-	-	-	-	-	-	-	1	1	1	1	-	-	-	1	1	0	0	0	0	-	1	0	0	1	?	?	?	?	?	1	0	1	1	1	1	0	?	?	0	0	-	1	0	0	0	-	0	0	0	0	0	0	-	-	0	-	0	1	1	1	1	0	0	1	0	1	1	1	0	0	1	0	0	0	1	1	1	(03)	1	0	1	0	0	1	0	3	0	0	1	0	-	0	0	1	0	0	0	1	1	0	3	1	0	?	?	1	0	0	0	-	-	-	-	-	-	-	?	1	1	?	1	1	1	3	0	0	0	0	0	-	0	1	-	-	-	-	-	0	1	1	1	0	0	1	1	0	0	0	1	1	0	-	0	1	1	1	0	-	0	1	5	0	1	1	1	0	1	-	0	0	0	0	0	0	0	1	0	-	1	0	-	0	1	0	0	0	3	0	-	-	-
Lepidocaris	1	1	1	0	-	-	0	0	-	0	-	-	-	-	-	-	-	-	?	?	0	-	-	-	?	?	0	-	-	-	1	1	1	1	-	-	-	0	1	0	0	0	1	1	1	0	?	?	?	?	?	?	?	1	?	1	2	1	1	0	?	?	0	0	-	1	0	?	0	0	0	0	0	1	-	0	-	-	0	-	0	1	1	1	1	0	?	1	0	1	1	1	0	0	1	0	0	0	1	0	?	?	0	0	0	0	0	1	0	1	0	0	1	0	-	0	0	?	?	?	0	1	1	0	3	1	0	0	-	?	?	?	?	?	?	?	?	?	?	?	?	?	?	?	0	-	1	-	0	0	0	1	0	-	1	-	1	0	?	?	-	0	-	1	0	1	?	1	1	0	1	1	1	0	0	-	0	-	1	1	0	-	0	1	0	0	1	0	1	?	?	0	0	?	0	0	1	0	0	1	0	-	1	0	-	0	1	1	0	0	3	0	-	-	-
Cephalocarida	1	1	1	0	-	-	0	0	-	0	-	-	-	-	-	-	-	-	0	-	0	-	-	-	-	-	-	-	-	-	1	1	1	1	-	-	-	0	0	0	0	0	0	-	1	0	0	0	?	?	1	?	0	1	0	1	1	1	1	0	1	1	0	0	-	1	0	0	0	-	0	0	0	0	0	0	-	-	0	-	0	1	1	1	0	1	0	0	0	1	1	1	0	0	1	1	0	0	1	1	1	3	0	0	1	0	0	1	0	0	-	0	0	0	-	0	0	-	0	0	0	1	1	0	3	1	0	0	-	0	-	-	0	-	-	-	-	-	-	-	?	1	1	?	1	-	1	-	0	0	0	1	0	-	1	-	1	1	0	-	-	0	0	0	-	-	0	1	?	0	1	?	0	0	0	-	0	-	1	1	0	-	0	1	0	0	0	-	0	0	0	0	0	1	0	0	1	0	0	1	0	2	1	0	-	0	1	0	0	0	3	0	-	-	-
Remipedia	1	1	1	0	-	-	0	0	-	0	-	-	-	-	-	-	-	-	0	-	0	-	-	-	-	-	-	-	-	-	1	1	1	1	-	-	-	1	1	0	0	0	1	1	1	0	0	0	1	?	1	1	?	1	0	1	1	1	1	0	1	0	0	0	-	1	1	0	1	1	0	0	0	0	1	0	-	-	0	-	0	0	1	0	0	0	0	1	1	0	1	1	0	0	1	0	0	0	1	3	0	-	-	-	1	0	0	1	0	0	0	0	1	0	-	0	0	-	0	0	0	1	1	0	3	1	0	?	?	0	-	-	1	1	(02)	0	0	0	-	-	?	1	1	?	0	-	0	-	0	0	0	1	0	-	1	-	0	0	0	-	-	1	0	1	1	0	0	1	1	0	1	0	0	0	0	-	0	-	1	1	0	-	0	1	5	1	0	1	1	0	0	-	0	0	0	0	0	0	0	1	0	(356)	1	0	-	0	1	0	0	0	2	0	-	-	-
Nahecaris	1	1	1	0	-	-	0	0	-	0	-	-	-	-	-	-	-	-	0	-	1	1	?	?	?	?	0	-	1	1	1	?	1	0	0	1	1	1	-	-	-	-	1	-	1	0	?	?	?	?	?	?	?	1	?	?	?	1	?	0	?	?	?	0	-	1	0	0	1	0	1	0	0	1	-	0	-	-	0	-	0	1	1	?	?	0	?	?	1	?	1	1	0	0	1	0	1	0	?	1	?	?	-	-	?	0	0	1	0	0	0	0	?	?	?	0	?	?	?	?	0	1	1	0	3	1	0	?	?	?	?	?	?	?	?	?	?	?	?	?	?	?	?	?	1	2	0	0	0	0	0	0	0	-	0	1	-	-	-	-	-	1	?	0	-	-	0	1	?	?	?	?	?	?	?	?	0	-	1	1	0	-	0	1	0	0	?	0	1	0	?	?	0	?	0	0	0	0	0	?	0	?	1	1	0	0	1	0	0	0	0	0	-	-	-
Cinerocaris	1	1	1	0	-	-	0	0	-	0	-	-	-	-	-	-	-	-	0	-	1	1	?	?	?	?	0	-	1	1	1	1	1	0	0	1	0	1	-	-	-	-	1	-	?	0	?	?	?	?	?	?	?	1	?	1	1	1	1	0	?	?	?	0	-	1	0	0	1	0	1	0	0	1	-	0	-	-	0	-	0	?	1	?	1	0	0	1	1	1	1	1	0	0	1	0	?	?	?	1	0	-	-	-	1	0	0	1	?	?	0	0	1	1	1	0	0	-	0	0	0	1	1	0	3	1	0	?	?	?	?	?	?	?	?	?	?	?	?	?	?	?	?	?	1	2	0	0	0	0	0	0	0	-	0	1	-	-	-	-	-	?	?	0	-	-	0	1	?	?	1	?	?	?	?	?	0	-	1	1	0	-	0	1	0	1	?	0	1	0	?	0	?	1	0	0	1	0	0	?	0	?	1	1	0	?	1	0	0	0	0	0	-	-	-
Isopoda	1	1	1	1	1	-	0	0	-	0	-	-	-	-	-	-	-	-	0	-	1	1	1	1	3	0	1	0	0	-	1	1	1	1	-	-	-	1	0	0	0	0	1	1	1	0	0	1	1	1	1	1	1	1	0	1	1	1	1	0	?	?	0	0	-	1	0	0	0	-	0	0	0	0	0	0	-	-	0	-	0	1	1	1	1	0	0	1	-	-	1	1	0	0	0	0	0	0	1	-	0	-	-	-	1	0	0	1	0	0	0	0	1	1	0	0	0	1	0	0	0	1	1	0	3	1	0	1	0	0	-	-	1	0	-	-	-	1	?	0	1	1	1	0	1	2	0	1	0	0	0	0	0	-	1	-	0	0	0	-	-	1	0	1	1	1	0	1	1	0	0	0	0	?	1	1	0	-	1	1	0	-	0	1	-	1	0	-	-	-	-	-	-	0	0	0	0	0	0	1	0	(56)	1	0	-	0	1	0	0	1	-	0	-	-	-
Euphausiacea	1	1	1	1	1	-	0	0	-	0	-	-	-	-	-	-	-	-	1	1	1	1	1	1	2	0	0	-	1	1	1	1	1	0	1	-	-	1	0	0	0	1	1	-	1	0	0	1	?	?	?	?	?	1	0	1	1	1	1	0	1	0	0	0	-	1	0	0	1	0	1	0	0	1	-	0	-	-	0	-	0	1	1	1	1	0	0	1	-	-	1	1	0	0	1	0	0	0	1	3	0	-	-	-	1	0	0	1	0	0	0	0	1	1	0	0	0	1	0	0	0	1	1	0	3	1	0	1	1	1	1	1	1	0	-	-	-	1	1	1	?	1	1	?	1	2	0	1	0	0	0	0	0	-	1	-	1	0	0	-	-	1	1	0	-	-	0	1	1	0	1	1	1	1	1	1	0	-	1	1	0	-	0	1	0	1	1	0	1	0	0	1	0	1	0	0	0	0	0	1	0	5	1	1	0	0	0	0	1	1	-	0	-	-	-
Anaspidacea	1	1	1	1	1	-	0	0	-	0	-	-	-	-	-	-	-	-	0	-	1	1	1	1	2	0	0	-	1	1	1	1	1	1	-	-	-	1	1	0	0	0	1	1	1	0	0	1	1	?	?	?	0	1	0	1	1	1	1	0	?	?	0	0	-	1	0	0	1	0	1	0	0	1	-	0	-	-	0	-	0	1	1	1	1	0	0	1	-	-	1	1	0	0	1	0	1	-	1	3	0	-	-	-	1	0	0	1	0	0	0	0	1	1	0	0	0	1	0	0	0	1	1	0	3	1	0	?	-	1	1	1	1	0	-	-	-	1	1	1	?	1	1	?	1	2	0	1	0	0	0	0	0	-	0	1	-	-	-	-	-	1	1	1	(01)	1	0	1	1	0	(01)	0	1	0	1	1	0	-	1	1	0	-	0	1	3	1	1	-	0	1	0	-	0	1	0	0	0	0	0	1	0	(56)	1	1	1	0	0	0	0	1	-	0	-	-	-
Stomatopoda	1	1	1	1	1	-	0	0	-	0	-	-	-	-	-	-	-	-	1	1	1	1	1	1	2	0	0	-	1	1	1	1	1	1	-	-	-	1	0	0	1	1	1	0	1	1	0	1	1	1	1	?	0	1	0	1	1	1	1	0	1	?	0	0	-	1	0	0	1	0	1	0	0	1	-	0	-	-	0	-	0	1	1	1	1	0	0	1	-	-	1	1	0	0	1	0	1	-	1	3	0	-	-	-	1	0	0	1	0	0	0	0	1	1	0	0	0	1	0	0	0	1	1	0	3	1	0	1	0	1	1	1	1	1	2	0	0	1	1	1	1	1	1	?	1	1	0	1	0	0	0	0	0	-	1	-	1	0	0	-	-	1	0	1	1	0	0	1	1	0	0	0	1	1	1	1	0	-	1	1	0	-	0	1	0	1	1	0	0	0	0	0	0	1	0	0	0	0	0	1	0	(56)	1	1	1	0	0	0	0	1	-	0	-	-	-
Leptostraca	1	1	1	0	-	-	0	0	-	0	-	-	-	-	-	-	-	-	0	-	1	1	1	1	1	0	0	-	1	1	1	1	1	0	0	1	1	1	-	-	-	-	1	-	0	1	0	1	1	1	1	?	0	1	0	1	2	1	1	0	1	1	0	0	-	1	0	0	1	0	0	0	0	1	-	0	-	-	0	-	0	1	1	1	1	0	0	1	-	-	1	1	0	0	0	0	0	0	1	-	0	-	-	-	1	0	0	1	0	0	0	0	1	1	0	0	0	1	0	1	0	1	1	0	3	1	0	?	?	1	1	0	1	0	-	-	-	1	0	0	?	1	1	?	1	2	0	0	0	0	0	0	0	-	0	1	-	-	-	-	-	0	-	0	-	-	0	1	1	0	1	1	0	?	1	1	0	-	1	1	0	-	0	1	6	0	1	0	1	0	0	-	0	1	0	0	0	0	0	1	0	5	1	0	-	0	1	0	0	0	3	0	-	-	-
Allacma	1	1	1	0	-	0	0	0	-	0	-	-	-	-	-	-	-	-	0	-	1	1	1	1	1	0	1	0	0	-	1	1	1	1	-	-	-	0	1	0	0	0	1	1	1	0	0	0	?	?	?	?	?	1	0	1	2	1	1	1	1	0	0	0	0	1	0	0	0	-	0	0	0	0	1	0	-	-	0	-	0	1	1	1	1	0	0	1	-	-	0	-	-	-	-	-	-	-	-	-	0	-	-	-	0	0	0	1	0	3	0	1	1	1	0	0	0	0	0	1	1	1	1	0	3	1	0	0	-	0	-	-	0	-	-	-	-	-	-	-	1	1	1	?	1	3	1	4	0	0	0	0	0	-	0	0	-	-	-	-	0	1	0	0	-	-	0	1	1	0	0	0	0	0	1	0	0	-	0	-	-	-	0	1	-	1	0	-	0	-	-	-	-	0	0	0	0	0	0	0	0	4	1	0	-	0	1	0	0	0	-	0	-	-	-
Anurida	1	1	1	0	-	0	0	0	-	0	-	-	-	-	-	-	-	-	0	-	1	1	1	1	1	0	1	0	0	-	1	1	1	1	-	-	-	0	1	0	0	0	1	1	1	0	0	0	?	?	?	?	?	1	0	1	2	1	1	1	1	0	0	0	0	1	0	0	0	-	0	0	0	0	0	0	-	-	0	-	0	1	1	1	1	0	0	1	-	-	0	-	-	-	-	-	-	-	-	-	0	-	-	-	0	0	0	1	0	3	0	1	1	1	0	0	0	0	0	1	1	1	1	0	3	1	0	0	-	0	-	-	0	-	-	-	-	-	-	-	1	1	1	?	1	3	1	2	0	0	0	0	0	-	1	-	0	0	0	-	0	1	0	0	-	-	0	1	1	0	0	0	0	0	1	0	0	-	0	-	-	-	0	1	-	1	0	-	0	-	-	-	-	0	0	0	0	0	0	0	0	4	1	0	-	0	0	0	0	0	-	0	-	-	-
Zygentoma	1	1	1	0	-	0	0	0	-	0	-	-	-	-	-	-	-	-	1	1	1	1	1	1	1	0	1	0	0	-	1	1	1	1	-	-	-	0	1	0	0	0	1	1	1	0	0	0	1	1	1	1	0	1	0	1	2	1	1	1	1	0	0	0	0	1	0	0	0	-	1	0	0	0	1	0	-	-	0	-	0	1	1	1	1	0	0	1	1	-	0	-	-	-	-	-	-	-	-	-	0	-	-	-	0	0	0	1	0	0	0	1	1	1	1	0	0	0	0	1	0	1	1	0	3	1	0	0	-	1	0	0	1	0	-	-	-	1	0	0	1	1	1	0	1	3	1	1	0	0	0	0	0	-	0	1	-	-	-	-	0	1	0	0	-	-	0	1	1	0	0	0	0	0	1	0	0	-	0	-	-	-	0	1	-	1	0	-	0	-	-	-	-	0	0	0	0	0	0	0	0	4	1	1	0	0	1	0	0	0	1	0	-	-	-
Odonata	1	1	1	0	-	0	0	0	-	0	-	-	-	-	-	-	-	-	1	1	1	1	1	1	3	0	1	0	0	-	1	1	1	1	-	-	-	0	1	0	0	0	1	1	1	0	0	1	1	1	1	1	?	1	0	1	1	1	1	1	1	0	0	0	0	1	0	0	0	-	0	0	0	0	1	0	-	-	0	-	0	1	1	1	1	0	0	1	-	-	0	-	-	-	-	-	-	-	-	-	0	-	-	-	0	0	0	1	0	0	0	1	1	1	1	0	0	0	0	1	0	1	1	0	3	1	0	0	-	1	0	1	0	-	-	-	-	-	-	-	1	1	1	?	1	3	1	1	0	0	0	0	0	-	0	1	-	-	-	-	0	1	0	0	-	-	0	1	1	0	0	0	0	0	1	0	0	-	0	-	-	-	0	1	-	1	0	-	0	-	-	-	-	0	0	0	0	0	0	0	0	4	1	0	-	0	0	0	0	0	-	0	-	-	-
Coleoptera	1	1	1	0	-	1	0	0	-	0	-	-	-	-	-	-	-	-	0	-	1	1	1	1	3	0	1	0	0	-	1	1	1	1	-	-	-	0	1	0	0	0	1	1	1	0	0	1	1	1	1	1	1	1	0	1	2	1	1	1	1	0	0	0	0	1	0	0	0	-	0	0	0	0	1	0	-	-	0	-	0	1	1	1	1	0	0	1	-	-	0	-	-	-	-	-	-	-	-	-	0	-	-	-	0	0	0	1	0	0	0	1	1	1	1	0	0	0	0	1	0	1	1	0	3	1	0	0	-	1	0	1	0	-	-	-	-	-	-	-	1	1	1	0	1	3	1	1	0	0	0	0	0	-	0	0	-	-	-	-	1	1	0	0	-	-	0	1	1	0	0	0	0	0	1	0	0	-	0	-	-	-	0	1	-	1	0	-	0	-	-	-	-	0	0	0	0	0	0	0	0	4	1	0	-	0	0	0	0	0	-	0	-	-	-
Diptera	1	1	1	0	-	1	0	0	-	0	-	-	-	-	-	-	-	-	1	1	1	1	1	1	3	0	1	0	0	-	1	1	1	1	-	-	-	0	1	0	0	0	1	1	1	0	0	1	1	1	1	1	1	1	0	1	0	1	1	1	1	0	0	0	1	1	0	0	0	-	0	0	0	1	-	0	-	-	0	-	0	1	1	1	1	0	0	1	-	-	0	-	-	-	-	-	-	-	-	-	0	-	-	-	0	0	0	0	-	-	-	-	1	1	1	0	0	0	0	1	0	1	1	0	3	1	0	0	-	1	0	1	0	-	-	-	-	-	-	-	1	1	1	0	1	3	1	1	0	0	0	0	0	-	0	0	-	-	-	-	1	1	0	0	-	-	0	1	1	0	0	0	0	0	1	0	0	-	0	-	-	-	0	1	-	1	0	-	0	-	-	-	-	0	0	0	0	0	0	0	0	4	1	0	-	0	0	0	0	0	-	0	-	-	-
Hymenoptera	1	1	1	0	-	1	0	0	-	0	-	-	-	-	-	-	-	-	1	1	1	1	1	1	3	0	1	0	0	-	1	1	1	1	-	-	-	0	1	0	0	0	1	1	1	0	0	1	1	1	1	1	1	1	0	1	2	1	1	1	1	0	0	0	1	1	0	0	0	-	0	0	0	0	1	0	-	-	0	-	0	1	1	1	1	0	0	1	1	-	0	-	-	-	-	-	-	-	-	-	0	-	-	-	0	0	0	1	0	0	0	1	1	1	1	0	0	0	0	1	0	1	1	0	3	1	0	0	-	1	0	1	1	0	-	-	-	1	1	0	?	1	1	?	1	-	1	1	0	0	0	0	0	-	0	0	-	-	-	-	1	1	0	0	-	-	0	1	1	0	0	0	0	0	1	0	0	-	0	-	-	-	0	1	-	1	0	-	0	-	-	-	-	0	0	0	0	0	0	0	0	4	1	0	-	0	0	0	0	0	-	0	-	-	-
;
end;

BEGIN MRBAYES;

SET autoclose=yes nowarn=yes;

LOG START filename=Hab_raw2.output;

[DELETE ;]

OUTGROUP Priapulida;

LSET rates=equal  coding=variable; 

[CTYPE ordered: XXX XXX ;]

CONSTRAINT Node1 PARTIAL =   Coleoptera Diptera : Priapulida Nematoda Tardigrada Onychophora  Limulus Archegozetes Opiliones Scorpiones Araneae Chilopoda Diplopoda Pauropoda Symphyla Argulus Ostracoda Triops Artemia Copepoda Leptostraca Stomatopoda Isopoda Euphausiacea Cephalocarida Remipedia Anurida Allacma Zygentoma Odonata Hymenoptera ;
CONSTRAINT Node2 PARTIAL =   Coleoptera Diptera Hymenoptera : Priapulida Nematoda Tardigrada Onychophora  Limulus Archegozetes Opiliones Scorpiones Araneae Chilopoda Diplopoda Pauropoda Symphyla Argulus Ostracoda Triops Artemia Copepoda Leptostraca Stomatopoda Isopoda Euphausiacea Cephalocarida Remipedia Anurida Allacma Zygentoma Odonata ;
CONSTRAINT Node3 PARTIAL =   Odonata Coleoptera Diptera Hymenoptera : Priapulida Nematoda Tardigrada Onychophora  Limulus Archegozetes Opiliones Scorpiones Araneae Chilopoda Diplopoda Pauropoda Symphyla Argulus Ostracoda Triops Artemia Copepoda Leptostraca Stomatopoda Isopoda Euphausiacea Cephalocarida Remipedia Anurida Allacma Zygentoma ;
CONSTRAINT Node4 PARTIAL =   Zygentoma Odonata Coleoptera Diptera Hymenoptera : Priapulida Nematoda Tardigrada Onychophora  Limulus Archegozetes Opiliones Scorpiones Araneae Chilopoda Diplopoda Pauropoda Symphyla Argulus Ostracoda Triops Artemia Copepoda Leptostraca Stomatopoda Isopoda Euphausiacea Cephalocarida Remipedia Anurida Allacma ;
CONSTRAINT Node5 PARTIAL =   Anurida Allacma : Priapulida Nematoda Tardigrada Onychophora  Limulus Archegozetes Opiliones Scorpiones Araneae Chilopoda Diplopoda Pauropoda Symphyla Argulus Ostracoda Triops Artemia Copepoda Leptostraca Stomatopoda Isopoda Euphausiacea Cephalocarida Remipedia Zygentoma Odonata Coleoptera Diptera Hymenoptera ;
CONSTRAINT Node6 PARTIAL =   Anurida Allacma Zygentoma Odonata Coleoptera Diptera Hymenoptera : Priapulida Nematoda Tardigrada Onychophora  Limulus Archegozetes Opiliones Scorpiones Araneae Chilopoda Diplopoda Pauropoda Symphyla Argulus Ostracoda Triops Artemia Copepoda Leptostraca Stomatopoda Isopoda Euphausiacea Cephalocarida Remipedia ;
CONSTRAINT Node7 PARTIAL =   Cephalocarida Remipedia : Priapulida Nematoda Tardigrada Onychophora  Limulus Archegozetes Opiliones Scorpiones Araneae Chilopoda Diplopoda Pauropoda Symphyla Argulus Ostracoda Triops Artemia Copepoda Leptostraca Stomatopoda Isopoda Euphausiacea Anurida Allacma Zygentoma Odonata Coleoptera Diptera Hymenoptera ;
CONSTRAINT Node8 PARTIAL =   Cephalocarida Remipedia Anurida Allacma Zygentoma Odonata Coleoptera Diptera Hymenoptera : Priapulida Nematoda Tardigrada Onychophora  Limulus Archegozetes Opiliones Scorpiones Araneae Chilopoda Diplopoda Pauropoda Symphyla Argulus Ostracoda Triops Artemia Copepoda Leptostraca Stomatopoda Isopoda Euphausiacea ;
CONSTRAINT Node9 PARTIAL =   Isopoda Euphausiacea : Priapulida Nematoda Tardigrada Onychophora  Limulus Archegozetes Opiliones Scorpiones Araneae Chilopoda Diplopoda Pauropoda Symphyla Argulus Ostracoda Triops Artemia Copepoda Leptostraca Stomatopoda Cephalocarida Remipedia Anurida Allacma Zygentoma Odonata Coleoptera Diptera Hymenoptera ;
CONSTRAINT Node10 PARTIAL =  Stomatopoda Isopoda Euphausiacea : Priapulida Nematoda Tardigrada Onychophora  Limulus Archegozetes Opiliones Scorpiones Araneae Chilopoda Diplopoda Pauropoda Symphyla Argulus Ostracoda Triops Artemia Copepoda Leptostraca Cephalocarida Remipedia Anurida Allacma Zygentoma Odonata Coleoptera Diptera Hymenoptera ;
CONSTRAINT Node11 PARTIAL =  Leptostraca Stomatopoda Isopoda Euphausiacea : Priapulida Nematoda Tardigrada Onychophora  Limulus Archegozetes Opiliones Scorpiones Araneae Chilopoda Diplopoda Pauropoda Symphyla Argulus Ostracoda Triops Artemia Copepoda Cephalocarida Remipedia Anurida Allacma Zygentoma Odonata Coleoptera Diptera Hymenoptera ;
CONSTRAINT Node12 PARTIAL =  Copepoda Leptostraca Stomatopoda Isopoda Euphausiacea : Priapulida Nematoda Tardigrada Onychophora  Limulus Archegozetes Opiliones Scorpiones Araneae Chilopoda Diplopoda Pauropoda Symphyla Argulus Ostracoda Triops Artemia Cephalocarida Remipedia Anurida Allacma Zygentoma Odonata Coleoptera Diptera Hymenoptera ;
CONSTRAINT Node13 PARTIAL =  Triops Artemia : Priapulida Nematoda Tardigrada Onychophora  Limulus Archegozetes Opiliones Scorpiones Araneae Chilopoda Diplopoda Pauropoda Symphyla Argulus Ostracoda Copepoda Leptostraca Stomatopoda Isopoda Euphausiacea Cephalocarida Remipedia Anurida Allacma Zygentoma Odonata Coleoptera Diptera Hymenoptera ;
CONSTRAINT Node14 PARTIAL =  Triops Artemia Copepoda Leptostraca Stomatopoda Isopoda Euphausiacea : Priapulida Nematoda Tardigrada Onychophora  Limulus Archegozetes Opiliones Scorpiones Araneae Chilopoda Diplopoda Pauropoda Symphyla Argulus Ostracoda Cephalocarida Remipedia Anurida Allacma Zygentoma Odonata Coleoptera Diptera Hymenoptera ;
CONSTRAINT Node15 PARTIAL =  Triops Artemia Copepoda Leptostraca Stomatopoda Isopoda Euphausiacea Cephalocarida Remipedia Anurida Allacma Zygentoma Odonata Coleoptera Diptera Hymenoptera : Priapulida Nematoda Tardigrada Onychophora  Limulus Archegozetes Opiliones Scorpiones Araneae Chilopoda Diplopoda Pauropoda Symphyla Argulus Ostracoda ;
CONSTRAINT Node16 PARTIAL =  Argulus Ostracoda Triops Artemia Copepoda Leptostraca Stomatopoda Isopoda Euphausiacea Cephalocarida Remipedia Anurida Allacma Zygentoma Odonata Coleoptera Diptera Hymenoptera : Priapulida Nematoda Tardigrada Onychophora  Limulus Archegozetes Opiliones Scorpiones Araneae Chilopoda Diplopoda Pauropoda Symphyla ;
CONSTRAINT Node17 PARTIAL =  Argulus Ostracoda : Triops Artemia Copepoda Leptostraca Stomatopoda Isopoda Euphausiacea Cephalocarida Remipedia Anurida Allacma Zygentoma Odonata Coleoptera Diptera Hymenoptera Priapulida Nematoda Tardigrada Onychophora  Limulus Archegozetes Opiliones Scorpiones Araneae Chilopoda Diplopoda Pauropoda Symphyla ;
CONSTRAINT Node18 PARTIAL =  Pauropoda Symphyla : Priapulida Nematoda Tardigrada Onychophora  Limulus Archegozetes Opiliones Scorpiones Araneae Chilopoda Diplopoda Argulus Ostracoda Triops Artemia Copepoda Leptostraca Stomatopoda Isopoda Euphausiacea Cephalocarida Remipedia Anurida Allacma Zygentoma Odonata Coleoptera Diptera Hymenoptera ;
CONSTRAINT Node19 PARTIAL =  Diplopoda Pauropoda Symphyla : Priapulida Nematoda Tardigrada Onychophora  Limulus Archegozetes Opiliones Scorpiones Araneae Chilopoda Argulus Ostracoda Triops Artemia Copepoda Leptostraca Stomatopoda Isopoda Euphausiacea Cephalocarida Remipedia Anurida Allacma Zygentoma Odonata Coleoptera Diptera Hymenoptera ;
CONSTRAINT Node20 PARTIAL =  Chilopoda Diplopoda Pauropoda Symphyla : Priapulida Nematoda Tardigrada Onychophora  Limulus Archegozetes Opiliones Scorpiones Araneae Argulus Ostracoda Triops Artemia Copepoda Leptostraca Stomatopoda Isopoda Euphausiacea Cephalocarida Remipedia Anurida Allacma Zygentoma Odonata Coleoptera Diptera Hymenoptera ;
CONSTRAINT Node21 PARTIAL =  Chilopoda Diplopoda Pauropoda Symphyla Argulus Ostracoda Triops Artemia Copepoda Leptostraca Stomatopoda Isopoda Euphausiacea Cephalocarida Remipedia Anurida Allacma Zygentoma Odonata Coleoptera Diptera Hymenoptera : Priapulida Nematoda Tardigrada Onychophora  Limulus Archegozetes Opiliones Scorpiones Araneae ;
CONSTRAINT Node22 PARTIAL =  Archegozetes Opiliones Scorpiones Araneae : Priapulida Nematoda Tardigrada Onychophora  Limulus Chilopoda Diplopoda Pauropoda Symphyla Argulus Ostracoda Triops Artemia Copepoda Leptostraca Stomatopoda Isopoda Euphausiacea Cephalocarida Remipedia Anurida Allacma Zygentoma Odonata Coleoptera Diptera Hymenoptera ;
CONSTRAINT Node23 PARTIAL =  Limulus Archegozetes Opiliones Scorpiones Araneae : Priapulida Nematoda Tardigrada Onychophora  Chilopoda Diplopoda Pauropoda Symphyla Argulus Ostracoda Triops Artemia Copepoda Leptostraca Stomatopoda Isopoda Euphausiacea Cephalocarida Remipedia Anurida Allacma Zygentoma Odonata Coleoptera Diptera Hymenoptera ;
CONSTRAINT Node24 PARTIAL =  Limulus Archegozetes Opiliones Scorpiones Araneae Chilopoda Diplopoda Pauropoda Symphyla Argulus Ostracoda Triops Artemia Copepoda Leptostraca Stomatopoda Isopoda Euphausiacea Cephalocarida Remipedia Anurida Allacma Zygentoma Odonata Coleoptera Diptera Hymenoptera : Priapulida Nematoda Tardigrada Onychophora ;
CONSTRAINT Node25 PARTIAL =  Tardigrada Onychophora  Limulus Archegozetes Opiliones Scorpiones Araneae Chilopoda Diplopoda Pauropoda Symphyla Argulus Ostracoda Triops Artemia Copepoda Leptostraca Stomatopoda Isopoda Euphausiacea Cephalocarida Remipedia Anurida Allacma Zygentoma Odonata Coleoptera Diptera Hymenoptera : Priapulida Nematoda ;

PRSET topologypr = CONSTRAINT (
Node1,
Node2,
Node3,
Node4,
Node5,
Node6,
Node7,
Node8,
Node9,
Node10,
Node11,
Node12,
Node13,
Node14,
Node15,
Node16,
Node17,
Node18,
Node19,
Node20,
Node21,
Node22,
Node23,
Node24,
Node25
);


MCMCP temp=0.1 samplefreq=1000 printfr=10000 nruns=4 nchain=4 relburnin=yes burninfrac=0.20;
MCMCP savebrlens=yes filename=Habelia_bayes6;

[Show MCMC move weights]
SHOWMOVES;

MCMC ngen= 5000000;

SUMT filename=Habelia_bayes6 contype=allcompat relburnin=yes burninfrac=0.20;
SUMP filename=Habelia_bayes6 relburnin=yes burninfrac=0.20;

End;

2] SEGMENT VARIABILITY GRAPHS

	clade	main_podo	head_app_min	trunk_app
Nematoda	1	0	0	0
Priapulida	1	0	0	0
Aysheaia	2	0	1	10
Hallucigenia	2	0	0	10
Jianshanopodia	3	0	1	9
Collinsium	2	0	0	15
Luolishania	2	0	0	14
Megadictyon	3	0	1	9
Onychophora	2	0	1	16
Tardigrada	2	0	1	4
Anomalocaris	4	0	1	11
Hurdia		4	0	1	9
Peytoia		4	0	1	11
Opabinia	4	0	1	15
Schinderhannes	4	0	1	10
Surusicaris	5	0	4	12
Isoxys		5	0	4	12
Odaraia		11	7	5	47
Branchiocaris	11	7	5	50
Tokummia	11	7	5	50
Yawunik		6	7	4	12
Yohoia		6	7	4	13
Haikoucaris	6	7	4	13
Fortiforceps	12	15	4	20
Sanctacaris	8	7	7	11
Habelia		8	7	7	12
Lepidocaris	14	0	5	18
Kuamaia		7	7	4	10
Marrella	7	7	4	26
Burgessia	7	7	4	8
Canadaspis	11	7	5	15
Emeraldella	7	7	5	12
Sidneyia	7	7	4	12
Pycnogonum	9	7	6	1
Aglaspis	7	7	4	11
Naraoia		7	7	4	14
Olenoides	7	7	4	15
Offacolus	9	7	6	7
Dibasterium	9	7	6	11
Limulus		9	7	6	6
Chasmataspis	9	7	6	13
Weinbergina	9	7	7	10
Megalograptus	9	7	6	12
Xandarella	7	7	7	31
Cupiennius	10	7	6	10
Eothele		10	7	6	10
Archegozetes	10	7	6	10
Scorpio		10	7	6	14
Phalangium	10	7	6	10
Shankouia	12	20	7	41
Fuxianhuia	12	20	7	40
Chengjiangocaris	12	17	7	40
Pauropus	13	7	5	9
Scutigerella	13	7	5	14
Lithobius	13	7	6	14
Illacme		13	7	5	375
EuthycarcinoidaA	12	12	5	15
EuthycarcinoidaB	12	14	5	28
Hutchinsoniella	15	7	5	20
Artemia		14	0	5	20
Triops		14	0	5	80
Mesocyclops	14	5	5	10
Speleonectes	15	8	7	20
Porcellio	14	7	6	12
Meganyctiphanes	14	8	5	13
Anaspidacea	14	8	6	14
Squilla		14	8	5	16
Nebalia		14	0	5	16
Allacma		16	6	5	6
Anurida		16	6	5	8
Thermobia	16	8	5	12
Meganeura	16	6	5	13
Tribolium	16	10	5	10
Drosophila	16	10	5	5
Pseudomyrmex	16	10	5	13
